# Supplementary material for: The actin-bundling protein Fascin-1 modulates ciliary signalling
Source: J Mol Cell Biol. 2023 Apr 4;15(4):mjad022. doi: 10.1093/jmcb/mjad022 (PMC10485897; doi:10.1093/jmcb/mjad022)
Supplement: mjad022_Supplemental_Files [file mjad022_supplemental_files.zip]

Archive with 5 entries (5 files):
- JMCB-2022-0046_Supplementary Material.pdf
- SV1_Bbs6WT.avi
- SV2_Bbs6KO.avi
- SV3_Bbs8WT.avi
- SV4_Bbs8KO.avi
